# Supplementary material for: Insights into the Diversity and Population Structure of Predominant Typhlocybinae Species Existing in Vineyards in Greece
Source: Insects. 2023 Nov 19;14(11):894. doi: 10.3390/insects14110894 (PMC10672024; doi:10.3390/insects14110894)
Supplement: Supplementary file 1 [file insects-14-00894-s001.zip]

Archive with 2 entries (2 files):
- insects-2671813-supplementary materials.pdf
- Table S1.xlsx
