# Supplementary material for: Insights into the Diversity and Population Structure of Predominant Typhlocybinae Species Existing in Vineyards in Greece
Source: Insects. 2023 Nov 19;14(11):894. doi: 10.3390/insects14110894 (PMC10672024; doi:10.3390/insects14110894)
Supplement: Supplementary file 1 [file insects-14-00894-s001.zip › Table S1.xlsx]

## Sheet: Supplementary Table S1
Table S1. Data presenting the different positions and time of sampling during the years 2017 and 2018, and enumeration data collected during the experimental procedure.
	Regional Unit	Sample coding	Coordinates		Collection Date	Insects trapped	Typhlocybinae collected	Female collected	Male identified	Arboridia adanae	Asymmetrasca decedens	Empoasca decipiens	Empoasca vitis	Jacobiasca lybica	Zygina rhamni	DNA	Sequences
			Longitude (X-EGSA87)	Latitude (Y-EGSA87)
2017
2017	Achaea	017-AXA-000000089	282295	4222763	2017-09-18	0	0	0	0							0	0
	Achaea	017-AXA-000000091	281813	4223414	2017-09-18	62	26	21	5				1		4	4	2
	Achaea	017-AXA-000000092	282025	4223497	2017-09-18	0	0	0	0							0	0
	Achaea	017-AXA-000000095	282458	4223799	2017-09-18	0	0	0	0							0	0
	Achaea	017-AXA-000000097	279814	4225818	2017-09-19	127	45	36	9						9	9	4
	Achaea	017-AXA-000000099	304634	4239381	2017-09-19	0	0	0	0							0	0
	Achaea	017-AXA-000000112	305204	4240601	2017-09-26	75	54	23	31	8				23		30	18
	Achaea	017-AXA-000000111	329077	4230707	2017-09-28	14	0	0	0							0	0
	Achaea	017-AXA-000000113	325802	4229551	2017-09-28	2	0	0	0							0	0
	Arcadia	017-ARK-000000041	359624	4158775	2017-07-20	1	0	0	0							0	0
	Arcadia	017-ARK-000000042	358539	4161164	2017-07-20	2	0	0	0							0	0
	Argolis	017-ARG-000000224	387535	4170968	2017-09-07	0	0	0	0							0	0
	Argolis	017-ARG-000000226	365138	4183842	2017-09-11	0	0	0	0							0	0
	Argolis	017-ARG-000000227	365054	4181000	2017-09-11	0	0	0	0							0	0
	Boeotia	017-BOI-000000010	385856	4255577	2017-10-24	0	0	0	0							0	0
	Boeotia	017-BOI-000000011	422292	4241287	2017-10-24	0	0	0	0							0	0
	Boeotia	017-BOI-000000012	429328	4243692	2017-10-24	0	0	0	0							0	0
	Boeotia	017-BOI-000000013	454329	4243986	2017-10-23	0	0	0	0							0	0
	Boeotia	017-BOI-000000014	454809	4239544	2017-10-23	0	0	0	0							0	0
	Cephalonia	017-KIT-000000011	200110	4228642	2017-07-24	0	0	0	0							0	0
	Chalkidiki	017-XAL-000000013	418806	4465562	2017-07-19	0	0	0	0							0	0
	Chalkidiki	017-XAL-000000021	437420	4477823	2017-09-04	0	0	0	0							0	0
	Chania	017-XAN-000000142	504363	3923778	2017-09-05	17	0	0	0							0	0
	Chania	017-XAN-000000143	488303	3920460	2017-09-05	25	18	15	3						3	2	1
	Drama	017-DRA-000000029	515379	4550022	2017-08-22	0	0	0	0							0	0
	Evros	017-EVA-000000014	668647	4524323	2017-09-12	41	4	2	2		2					0	0
	Florina	017-FLO-000000003	305687	4506484	2017-07-18	0	0	0	0							0	0
	Heraklion	017-HRA-000000139	596863	3910082	2017-09-26	0	0	0	0							0	0
	Heraklion	017-HRA-000000140	590312	3911552	2017-09-26	0	0	0	0							0	0
	Heraklion	017-HRA-000000141	597454	3908187	2017-09-26	0	0	0	0							0	0
	Heraklion	017-HRA-000000142	593812	3900700	2017-09-26	0	0	0	0							0	0
	Heraklion	017-HRA-000000143	599786	3903770	2017-09-26	34	23	15	8		6				2	8	8
	Heraklion	017-HRA-000000144	599423	3902977	2017-09-26	54	38	29	9		9					8	8
	Heraklion	017-HRA-000000145	601485	3905728	2017-09-26	0	0	0	0							0	0
	Heraklion	017-HRA-000000146	601241	3906790	2017-09-26	0	0	0	0							0	0
	Imathia	017-HMA-000000015	336750	4502446	2017-09-25	0	0	0	0							0	0
	Ioannina	017-IOA-000000003	213855	4408163	2017-07-31	8	0	0	0							0	0
	Karditsa	017-KAR-000000004	333755	4344844	2017-09-22	0	0	0	0							0	0
	Kavala	017-KAB-000000001	503708	4518890	2017-08-02	0	0	0	0							0	0
	Kavala	017-KAB-000000002	494760	4514148	2017-08-02	0	0	0	0							0	0
	Kavala	017-KAB-000000003	518139	4517800	2017-08-01	0	0	0	0							0	0
	Kilkis	017-KIL-000000002	412379	4544825	2017-08-30	5	3	3	0							0	0
	Korinthia	017-KOR-000000155	364098	4215390	2017-08-10	151	64	22	42	5			30		7	16	9
	Korinthia	017-KOR-000000160	374492	4185539	2017-08-10	0	0	0	0							0	0
	Korinthia	017-KOR-000000161	376595	4184456	2017-08-10	0	0	0	0							0	0
	Korinthia	017-KOR-000000162	375922	4186642	2017-08-10	0	0	0	0							0	0
	Korinthia	017-KOR-000000163	377485	4188545	2017-08-10	30	15	5	10				2		8	0	0
	Korinthia	017-KOR-000000164	386100	4186352	2017-08-10	12	12	6	6			2	4			2	1
	Korinthia	017-KOR-000000165	380906	4191472	2017-08-10	48	27	3	24	12		2	10			2	2
	Korinthia	017-KOR-000000166	394337	4188100	2017-08-10	0	0	0	0							0	0
	Korinthia	017-KOR-000000167	397877	4198682	2017-08-10	0	0	0	0							0	0
	Korinthia	017-KOR-000000174	369859	4209751	2017-08-22	99	24	16	8	8						0	0
	Korinthia	017-KOR-000000175	368275	4209486	2017-08-22	819	51	31	20	20						0	0
	Korinthia	017-KOR-000000176	365825	4209800	2017-08-22	87	48	19	29	10			19			6	3
	Korinthia	017-KOR-000000191	386955	4199272	2017-09-26	0	0	0	0							0	0
	Korinthia	017-KOR-000000192	286463	4208753	2017-09-26	23	0	0	0							0	0
	Kozani	017-KOZ-000000023	334052	4457551	2017-07-25	1	0	0	0							0	0
	Larissa	017-LAR-000000018	375598	4381376	2017-07-26	1	0	0	0							0	0
	Larissa	017-LAR-000000020	374307	4413506	2017-07-26	0	0	0	0							0	0
	Larissa	017-LAR-000000024	355411	4397296	2017-08-10	55	28	10	18						18	0	0
	Larissa	017-LAR-000000026	360694	4407669	2017-08-10	0	0	0	0							0	0
	Lasithi	017-LAS-000000079	695399	3881884	2017-07-12	0	0	0	0							0	0
	Lasithi	017-LAS-000000080	701605	3899466	2017-07-13	0	0	0	0							0	0
	Lesbos	017-LES-000000051	691523	4344552	2017-09-12	0	0	0	0							0	0
	Magnesia	017-MAG-000000004	387230	4338107	2017-08-28	97	38	5	33		28	5				0	0
	Naxos	017-NAX-000000031	623674	4106427	2017-08-03	0	0	0	0							0	0
	Paros	017-PAR-000000002	610622	4105894	2017-08-08	0	0	0	0							0	0
	Pella	017-PEE-000000052	341878	4533908	2017-08-16	0	0	0	0							0	0
	Phthiotis	017-FUI-000000034	361789	4302686	2017-08-09	85	32	13	19						19	0	0
	Rethymno	017-RET-000000075	579861	3912905	2017-08-03	20	18	14	4		2	2				4	3
	Rhodes	017-ROD-000000002	847783	4018613	2017-09-14	60	28	22	6						6	6	5
	Samos	017-SAM-000000019	760038	4185745	2017-08-10	61	36	15	21						21	15	9
	Samos	017-SAM-000000020	753652	4176011	2017-08-10	61	52	27	25	15					10	19	13
	Serres	017-SER-000000022	468600	4538209	2017-07-13	0	0	0	0							0	0
	Thessaloniki	017-THE-000000035	394333	4511995	2017-09-13	10	10	3	7		7					0	0
	Thessaloniki	017-THE-000000037	408576	4478067	2017-09-15	0	0	0	0							0	0
	Trikala	017-TRK-000000014	296537	4389177	2017-09-04	17	13	8	5						5	0	0
	West Attica	017-DYA-000000006	441195	4230083	2017-08-29	282	73	50	23	2	20				1	0	0
	Zakynthos	017-ZAK-000000004	221078	4187197	2017-08-23	0	0	0	0							0	0
	Zakynthos	017-ZAK-000000008	223877	4187919	2017-10-06	0	0	0	0							0	0
2018
2018	Achaea	018-AXA-000000097	304659	4239332	2018-07-11	83	63	19	44	8	1	3		32		12	0
	Achaea	018-AXA-000000099	305184	4240611	2018-07-11	130	77	20	57	51		5		1		5	0
	Achaea	018-AXA-000000101	305022	4240757	2018-07-26	0	0	0	0							0	0
	Achaea	018-AXA-000000104	304966	4236638	2018-07-11	0	0	0	0							0	0
	Cephalonia	018-KIT-000000016	201170	4230562	2018-08-08	0	0	0	0							0	0
	Chalkidiki	018-XAL-000000008	419696	4466042	2018-08-03	112	67	32	35			8			27	22	10
	Chalkidiki	018-XAL-000000009	419962	4464266	2018-08-03	60	46	24	22	2		1			19	9	4
	Chania	018-XAN-000000123	501914	3917334	2018-08-28	0	0	0	0							0	0
	Chania	018-XAN-000000124	481213	3928613	2018-08-28	0	0	0	0							0	0
	Drama	018-DRA-000000041	514871	4550931	2018-08-08	686	214	61	153	7	117	17			12	37	22
	East Attica	018-AAT-000000129	492134	4203624	2018-07-13	0	0	0	0							0	0
	East Attica	018-AAT-000000132	491223	4203714	2018-08-17	6	6	4	2	1		1				0	0
	East Attica	018-AAT-000000138	491370	4197171	2018-09-21	0	0	0	0							0	0
	East Attica	018-AAT-000000139	491512	4197424	2018-09-21	0	0	0	0							0	0
	Euboea	018-EYB-000000024	473000	4255383	2018-07-19	39	39	13	26	6		19			1	0	0
	Euboea	018-EYB-000000025	457621	4251382	2018-07-19	0	0	0	0							0	0
	Florina	018-FLO-000000025	304927	4505022	2018-08-01	24	21	13	8			2	4		2	6	4
	Ioannina	017-IOA-000000002	213855	4408163	2018-07-30	35	26	23	3			3				0	0
	Karditsa	018-KAR-000000018	324385	4346490	2018-09-24	0	0	0	0							0	0
	Korinthia	018-KOR-000000110	407448	4196108	2018-07-31	375	165	44	121	16			83		22	31	18
	Laconia	018-LAK-000000027	367243	4089034	2018-08-09	478	176	78	98	33		54			11	0	0
	Larissa	018-LAR-000000045	360979	4380798	2018-07-30	0	0	0	0							0	0
	Larissa	018-LAR-000000046	373973	4378913	2018-07-30	459	130	36	94		89	5				4	1
	Larissa	018-LAR-000000047	375603	4381405	2018-07-30	42	31	6	25		20	4			1	9	6
	Larissa	018-LAR-000000055	355446	4397308	2018-07-31	144	106	48	58		32	7			19	27	12
	Larissa	018-LAR-000000056	358731	4393664	2018-07-31	50	38	13	25		20	4			1	1	0
	Larissa	018-LAR-000000057	374307	4413506	2018-08-01	153	97	31	66		30	8	23		5	41	18
	Lasithi	018-LAS-000000063	704832	3903416	2018-07-16	0	0	0	0							0	0
	Lasithi	018-LAS-000000065	689706	3882289	2018-07-19	60	45	11	34		5	8			21	30	10
	Lemnos	018-LHM-000000003	598914	4419391	2018-08-14	193	106	16	90	28	2	36			24	32	18
	Lemnos	018-LHM-000000004	600681	4420393	2018-08-14	302	103	29	74	29	3	21			21	32	9
	Magnesia	018-MAG-000000027	402269	4330067	2018-08-06	265	62	31	31		27	4				0	0
	Naxos	018-NAX-000000091	624165	4105894	2018-09-14	0	0	0	0							0	0
	Pella	018-PEE-000000078	341889	4533925	2018-08-26	0	0	0	0							0	0
	Phthiotis	018-FUI-000000031	355140	4305079	2018-08-30	0	0	0	0							0	0
	Serres	018-SER-000000015	447375	4538938	2018-07-12	0	0	0	0							0	0
	Trikala	018-TRK-000000023	301937	4368871	2018-09-20	0	0	0	0							0	0
Total						6182	2398	965	1433	261	420	221	176	56	299	429	218
